# Supplementary material for: Voltammetric Sensing of Nifedipine Using a Glassy Carbon Electrode Modified with Carbon Nanofibers and Gold Nanoparticles
Source: Biosensors (Basel). 2023 Aug 19;13(8):829. doi: 10.3390/bios13080829 (PMC10452116; doi:10.3390/bios13080829)
Supplement: Supplementary file 1 [file biosensors-13-00829-s001.zip]

Archive with 1 entries (1 files):
- biosensors-2566233-supplementary.pdf
